# Supplementary material for: Look Beyond Plasma Membrane Biophysics: Revealing Considerable Variability of the Dipole Potential Between Plasma and Organelle Membranes of Living Cells
Source: Int J Mol Sci. 2025 Jan 22;26(3):889. doi: 10.3390/ijms26030889 (PMC11816637; doi:10.3390/ijms26030889)
Supplement: Supplementary file 1 [file ijms-26-00889-s001.zip]

Archive with 1 entries (1 files):
- ijms-3399432-supplementary.pdf
